# Supplementary material for: Making Use of Plant uORFs to Control Transgene Translation in Response to Pathogen Attack
Source: Biodes Res. 2022 Feb 3;2022:9820540. doi: 10.34133/2022/9820540 (PMC10521741; doi:10.34133/2022/9820540)
Supplement: Supplementary Materials — Figure S1: no interference is detected between green fluorescence and luminescence. Leaves were agro-infiltrated with GFP or LUCIFERASE for 48 hours. Photos were taken by a cooled charge-coupled imaging apparatus. Figure S2: the three uORFs identified in the 5′-UTR of ACD11. (a) Detail sequence information of the three uORFs. (b) Kozak strength of uORFsACD11 and mORFACD11. Different start codon types with related Kozak strength are shown in the left. Start codon sequences with related Kozak strength is shown in the right. Figure S3: variation of uORFsACD11 in 1,135 Arabidopsis accessions. (a) Percentages of different uORF types in 1,135 Arabidopsis accessions. (b) uORF2 sequences of Col-0 and 10 popular accessions. Figure S4: validation of transgenic Arabidopsis. (a) Validation of transgenic Arabidopsis. The designation of primers is shown at the top. PCR results using the primers is shown below. (b) GFP signal of transgenic leaves detected by in vivo fluorescence imaging system. Bright field image is shown on the left. Image taken by GFP channel is shown on the right. (c) A schematic diagram illustrating the experiment designation. Figure S5: validation of transgenic plants. The designation of primers is shown at the top. PCR results using the primers are shown below. Table S1: list of primers. [file 9820540.f1.zip › Table S1-2021.10.19.xlsx]

## Sheet: Sheet1
Supplemental Table 1. Primers used in this study.
Gene	Primer sequence
	F1	|	R1	|	F2	|	R2
GFP	ATGGTGAGCAAGGGCGAGGAGC	|	TCACTTGTACAGCTCGTCCATGC	|		|
35S promoter	GAGCTCCTTGCATGCCTG	|	TATCACATCAATCCACTTG	|		|
LUC	ATGGAAGACGCCAAAAACATAAA	|	TTACACGGCGATCTTTCCGCCCTTCT	|		|
5' UTRACD11	GCTTCATATCTTAATTCTTGAAC	|	GGAAGATCTCTCTCCTTCTCTC	|		|
5' UTRTBF1	TCTAGAAACAGCATCCGTTT		CTCCGGCGAACTTTTTTTATTTTA
uORF1	gaacgatagggtacccccgggATGTTTCTTCGGTTCAATTGCA	|	agtggatccgtcgaccccgggTCTGGATAGTATTATCCTCACCG	|		|
uORF2	gaacgatagggtacccccgggATGAAGGATAGGAATGATCTGAACG	|	agtggatccgtcgaccccgggAAAAGGCGGCGATTCG	|		|
uORF3	gaacgatagggtacccccgggATGATCCCCGGGGTCGACG	|	agtggatccgtcgaccccgggGATCAT	|		|
NbPR1 promoter	atacaccaaatcgactctagaATAAGTTGCCATATTTGTCACTTCCT	|	cccctgcagaagctttctagaTTTGGGTTTTTGTGAGAAACAAGG	|		|
uorf1	GCTTCATATCTTAATTCTTGAAC	|	ATCTATAGTTTAAGCATACGTATTTCTGTTTCTTCGGTTCAATTGCACAAAAC	|	GTTTTGTGCAATTGAACCGAAGAAACAGAAATACGTATGCTTAAACTATAGAT	|	GGAAGATCTCTCTCCTTCTCTC
uorf2	GCTTCATATCTTAATTCTTGAAC	|	ACACGGTGAGGATAATACTATCCAGCTGAAGGATAGGA	|	TCCTATCCTTCAGCTGGATAGTATTATCCTCACCGTGT	|	GGAAGATCTCTCTCCTTCTCTC
uorf3	GCTTCATATCTTAATTCTTGAAC	|	AAGGATAGGACTGATCTGAACGCCAAAC	|	GTTTGGCGTTCAGATCAGTCCTATCCTT	|	GGAAGATCTCTCTCCTTCTCTC
AtLecRK-VI.2	GGATGTTCTAATCCTCTCGGAG	|	GTCTCTGTATCTCAATCTGCGA	|		|
NbELF18	AGAGGCCCTCAGACAAAC	|	TAGGTCCAAAGGTCACAA	|		|
GFP	ATCATGGCCGACAAGCAGAA	|	TCTCGTTGGGGTCTTTGCTC	|		|
AtUBQ10	AGATCCAGGACAAGGAGGTATTC	|	CGCAGGACCAAGTGAAGAGTAG	|		|
